# Supplementary material for: Pseudomonas PB1-Like Phages: Whole Genomes from Metagenomes Offer Insight into an Abundant Group of Bacteriophages
Source: Viruses. 2018 Jun 16;10(6):331. doi: 10.3390/v10060331 (PMC6024596; doi:10.3390/v10060331)
Supplement: Supplementary file 1 [file viruses-10-00331-s001.zip]

Archive with 5 entries (5 files):
- TableS2_v2.xlsx
- TableS3_v2.xlsx
- FigureS2_v2.eps
- TableS1.xlsx
- FigureS1_v2.eps
