# Supplementary material for: Pseudomonas PB1-Like Phages: Whole Genomes from Metagenomes Offer Insight into an Abundant Group of Bacteriophages
Source: Viruses. 2018 Jun 16;10(6):331. doi: 10.3390/v10060331 (PMC6024596; doi:10.3390/v10060331)
Supplement: Supplementary file 1 [file viruses-10-00331-s001.zip › TableS2_v2.xlsx]

## Sheet: Sheet1
Table S2: Sequence similarity between the nine uncultivated genomes assembled in this study.
	Gallinipper	Jollyroger	Kraken	Kula	Nemo	Nessie	Poseidon	Smee	Triton
Gallinipper		99.0425	99.0894	99.0863	99.0531	99.0788	99.0848	99.0833	99.0758
Jollyroger			99.9471	99.941	99.159	99.9365	99.9425	99.1695	99.9319
Kraken				99.9879	99.2058	99.9834	99.9894	99.2164	99.9788
Kula					99.1998	99.9788	99.9834	99.2104	99.9728
Nemo						99.1953	99.2013	99.767	99.1907
Nessie							99.9788	99.2058	99.9682
Poseidon								99.2119	99.9743
Smee									99.2013
Triton
