# Supplementary material for: Pseudomonas PB1-Like Phages: Whole Genomes from Metagenomes Offer Insight into an Abundant Group of Bacteriophages
Source: Viruses. 2018 Jun 16;10(6):331. doi: 10.3390/v10060331 (PMC6024596; doi:10.3390/v10060331)
Supplement: Supplementary file 1 [file viruses-10-00331-s001.zip › TableS3_v2.xlsx]

## Sheet: Sheet1
Table S3: List of coding sequences missing or disrupted genes in the nine uncultivated genomes.
Genome(s)	Coding Region	Product
Nessie	PB1_gp10	Hypothetical protein
All 9	PB1_gp18	Putative minor head protein
Triton	PB1_gp19	Putative head protein
Nessie & Poseidon	PB1_gp30	Hypothetical protein
Gallinipper, Kula, Nemo, Smee & Triton	PB1_gp34	Hypothetical protein
Triton	PB1_gp37	Hypothetical protein
Triton	PB1_gp39	Putative tail protein containing transglycosylase
Gallinipper, Jollyroger, Kraken, Kula, Nemo, Poseidon, Smee & Triton	PB1_gp45	Hypothetical protein
All 9	PB1_gp51	Hypothetical protein
Poseidon	PB1_gp58	Hypothetical protein
Nemo	PB1_gp59	Polynucleotide kinase/phosphorylase
Kraken	PB1_gp63	Hypothetical protein
Triton	PB1_gp75	Hypothetical protein
All 9	PB1_gp77	Helicase
