# Supplementary material for: Pseudomonas PB1-Like Phages: Whole Genomes from Metagenomes Offer Insight into an Abundant Group of Bacteriophages
Source: Viruses. 2018 Jun 16;10(6):331. doi: 10.3390/v10060331 (PMC6024596; doi:10.3390/v10060331)
Supplement: Supplementary file 1 [file viruses-10-00331-s001.zip › TableS1.xlsx]

## Sheet: Sheet1
Table S1: Information about the viral metagenomic data sets evaluated for the presence of Pseudomonas phage PB1.
Sample	SRA Run Accession Number	Number of Reads	#bp	Sequencing Technology	Reference
Lake Michigan	13v10SP14	81777	11089318	Illumina MiSeq	Watkins et al., 2015
	13v1SP14	722253	128754439	Illumina MiSeq	Watkins et al., 2015
	13v2SP14	565244	121012207	Illumina MiSeq	Watkins et al., 2015
	13v3SP14	1049321	220883137	Illumina MiSeq	Watkins et al., 2015
	13v4SP14	1199969	219649380	Illumina MiSeq	Watkins et al., 2015
	13v5SP14	948441	206316882	Illumina MiSeq	Watkins et al., 2015
	13v6SP14	648250	125545061	Illumina MiSeq	Watkins et al., 2015
	13v7SP14	1428015	257667394	Illumina MiSeq	Watkins et al., 2015
	13v8SP14	808040	164075286	Illumina MiSeq	Watkins et al., 2015
	14v1S1	1384518	171974338	Illumina MiSeq	Sible et al., 2015
	14v1S2	384313	63962653	Illumina MiSeq	Sible et al., 2015
	14v1S3	1113344	155982636	Illumina MiSeq	Sible et al., 2015
	14v1S4	983358	142103731	Illumina MiSeq	Sible et al., 2015
	14v1S5	1551893	239824078	Illumina MiSeq	Sible et al., 2015
	14v2S10	1146578	185201892	Illumina MiSeq	Sible et al., 2015
	14v2S11	1594375	248579485	Illumina MiSeq	Sible et al., 2015
	14v2S1	524841	96041239	Illumina MiSeq	Sible et al., 2015
	14v2S2	595549	103987414	Illumina MiSeq	Sible et al., 2015
	14v2S3	921458	148136853	Illumina MiSeq	Sible et al., 2015
	14v2S4	1198309	192552919	Illumina MiSeq	Sible et al., 2015
	14v2S5	694783	124749151	Illumina MiSeq	Sible et al., 2015
	14v2S6	839104	137706506	Illumina MiSeq	Sible et al., 2015
	14v2S7	1485070	232487572	Illumina MiSeq	Sible et al., 2015
	14v2S8	858917	144893260	Illumina MiSeq	Sible et al., 2015
	14v2S9	788434	130441539	Illumina MiSeq	Sible et al., 2015
	14v3S10	1321412	219446129	Illumina MiSeq	Sible et al., 2015
	14v3S11	1197036	186473004	Illumina MiSeq	Sible et al., 2015
	14v3S12	1107670	176207532	Illumina MiSeq	Sible et al., 2015
	14v3S13	918954	154506313	Illumina MiSeq	Sible et al., 2015
	14v3S14	945041	159973127	Illumina MiSeq	Sible et al., 2015
	14v3S15	1198135	207743029	Illumina MiSeq	Sible et al., 2015
	14v3S1	968861	171765506	Illumina MiSeq	Sible et al., 2015
	14v3S2	1047161	178770642	Illumina MiSeq	Sible et al., 2015
	14v3S3	970319	169615136	Illumina MiSeq	Sible et al., 2015
	14v3S4	1122961	193722550	Illumina MiSeq	Sible et al., 2015
	14v3S5	967677	186336577	Illumina MiSeq	Sible et al., 2015
	14v3S6	1404167	241370928	Illumina MiSeq	Sible et al., 2015
	14v3S7	1206541	200627336	Illumina MiSeq	Sible et al., 2015
	14v3S8	1279721	227603364	Illumina MiSeq	Sible et al., 2015
	14v3S9	1464200	261477670	Illumina MiSeq	Sible et al., 2015
Hot Springs	HotSprings_LAFI01	45245	18293366	Illumina MiSeq	Bolduc et al., 2015
	HotSprings_LAFJ01	29513	12176781	Illumina MiSeq	Bolduc et al., 2015
	HotSprings_LAFK01	3376	2833365	Illumina MiSeq	Bolduc et al., 2015
	HotSprings_LAFL01	4388	2824244	Illumina MiSeq	Bolduc et al., 2015
	HotSprings_LAFM01	4664	3003175	Illumina MiSeq	Bolduc et al., 2015
	HotSprings_LAFN01	5647	3766323	Illumina MiSeq	Bolduc et al., 2015
	HotSprings_LAFO01	4561	3044907	Illumina MiSeq	Bolduc et al., 2015
	HotSprings_LAFP01	3993	2618461	Illumina MiSeq	Bolduc et al., 2015
	HotSprings_LAFQ01	5005	3425413	Illumina MiSeq	Bolduc et al., 2015
	HotSprings_LAFR01	3712	2617454	Illumina MiSeq	Bolduc et al., 2015
	HotSprings_LAFS01	3262	2399256	Illumina MiSeq	Bolduc et al., 2015
	HotSprings_LAFT01	42801	17405099	Illumina MiSeq	Bolduc et al., 2015
Other Freshwater Samples	CAM_P_0000919	36669	11898253	454 GS FLX Titanium	Hewson et al., 2012
	CAM_P_0001132	681760	249203635	454 GS FLX Titanium	Ghai et al., 2012
	CAM_PROJ_LakeLimnopolarVirome	89347	20617876	454 GS FLX Titanium	López-Bueno et al., 2009
	ERR019477	684228	371952494	454 GS FLX Titanium	Roux et al., 2012
	ERR019478	597693	326741604	454 GS FLX Titanium	Roux et al., 2012
	LakeLanier_2734	23132	21646739	Illumina MiSeq	direct deposit MetaVir
	LakeLanier_2735	23132	21646739	Illumina MiSeq	direct deposit MetaVir
	LakeLanier_2736	1767	1684563	Illumina MiSeq	direct deposit MetaVir
	LakeWardHunt_6180	58	13925	454 GS FLX Titanium	direct deposit MetaVir
	Matoaka_2718	47182	18439075	454 GS FLX Titanium	Saxton et at., In Press
	Matoaka_2719	29712	11572205	454 GS FLX Titanium	Saxton et at., In Press
	Matoaka_2720	46587	18440159	454 GS FLX Titanium	Saxton et at., In Press
	SRR001047	316182	33448748	454 GS FLX Titanium	Dinsdale et al., 2008
	SRR001075	62245	6670779	454 GS FLX Titanium	Dinsdale et al., 2008
	SRR001076	69785	7734046	454 GS FLX Titanium	Dinsdale et al., 2008
	SRR013515.SRR013516.SRR013517	46813	12549296	454 GS FLX Titanium	López-Bueno et al., 2009
	SRR013520.SRR013521	21444	5857050	454 GS FLX Titanium	López-Bueno et al., 2009
	SRR014584	262097	68040622	454 GS FLX Titanium	Rosario et al., 2009
	SRR014585	247586	62508683	454 GS FLX Titanium	Rosario et al., 2009
	SRR014586	283753	73519934	454 GS FLX Titanium	Rosario et al., 2009
	SRR014587	295823	76143895	454 GS FLX Titanium	Rosario et al., 2009
	SRR014588	202436	22026308	454 GS FLX Titanium	Rosario et al., 2009
	SRR014589	240259	62265968	454 GS FLX Titanium	Rosario et al., 2009
	SRR100595	37299	16917289	454 GS FLX Titanium	direct deposit NCBI
	SRR100596	21665	9965314	454 GS FLX Titanium	direct deposit NCBI
	SRR107144	21629	9885319	454 GS FLX Titanium	direct deposit NCBI
	SRR107145	24695	10883501	454 GS FLX Titanium	direct deposit NCBI
	SRR107148	36070	15517690	454 GS FLX Titanium	direct deposit NCBI
	SRR107149	52878	24311800	454 GS FLX Titanium	direct deposit NCBI
	SRR138365	246799	121382886	454 GS FLX Titanium	direct deposit NCBI
	SRR155589	7348	3568957	454 GS FLX Titanium	direct deposit NCBI
	SRR171296	200505	98127825	454 GS FLX Titanium	direct deposit NCBI
	SRR2147000	4597582	1219803143	Illumina MiSeq	Skvortsov et al., 2016
	SRR371574	96373	23227000	454 GS FLX Titanium	Tseng et al., 2013
	SRR648311	76396	18976969	454 GS FLX Titanium	Tseng et al., 2013
	SRR648312	68647	17135119	454 GS FLX Titanium	Tseng et al., 2013
	SRR648313	62588	11761474	454 GS FLX Titanium	Tseng et al., 2013
	SRR648314	60313	15605924	454 GS FLX Titanium	Tseng et al., 2013
Sewage	SRR1715569	5501466	1155528145	Illumina MiSeq	direct deposit NCBI
	SRR1715570	3526568	450432407	Illumina MiSeq	direct deposit NCBI
	SRR1715571	5310964	496751255	Illumina MiSeq	direct deposit NCBI
	SRR1715706	5250138	831656651	Illumina MiSeq	direct deposit NCBI
	SRR1715753	3490662	719240634	Illumina MiSeq	direct deposit NCBI
	SRR1719978	5986980	869225609	Illumina MiSeq	direct deposit NCBI
	SRR1719980	1470252	178800840	Illumina MiSeq	direct deposit NCBI
	SRR1719982	2303606	312122154	Illumina MiSeq	direct deposit NCBI
	SRR1719984	4318844	926987268	Illumina MiSeq	direct deposit NCBI
	SRR1719985	2485742	496265258	Illumina MiSeq	direct deposit NCBI
	SRR315458	662246	346910813	454 GS FLX Titanium	Cantalupo et al., 2011
	SRR315459	640054	288751636	454 GS FLX Titanium	Cantalupo et al., 2011
Soil	SRR1040453	1150406	246078787	Illumina MiSeq	Adriaenssens et al., 2015
	SRR1658900.SRR1658902	181429	83872742	454 GS FLX Titanium	direct deposit NCBI
